# Supplementary material for: (1H-Imidazol-4-yl)methanol
Source: Acta Crystallogr Sect E Struct Rep Online. 2013 Jun 26;69(Pt 7):o1151. doi: 10.1107/S160053681301636X (PMC3770414; doi:10.1107/S160053681301636X)
Supplement: Supplementary file 1 [file e-69-o1151-sup1.cif]

##############################################################################
#                                                                            #
# This CIF contains the data in a paper accepted for publication in          #
# Acta Crystallographica Section E. It conforms to the requirements of       #
# Notes for Authors for Acta Crystallographica Section E, and has been       #
# peer reviewed under the auspices of the IUCr Commission on Journals.       #
#                                                                            #
# Full details of the Crystallographic Information File format               #
# are given in the paper "The Crystallographic Information File (CIF):       #
# a New Standard Archive File for Crystallography" by S. R. Hall, F. H.      #
# Allen and I. D. Brown [Acta Cryst. (1991), A47, 655-685].                  #
#                                                                            #
# The current version of the core CIF dictionary is obtainable from          #
# ftp://ftp.iucr.org/pub/cif_core.dic.                                       #
#                                                                            #
# Software is freely available for graphical display of the structure(s)     #
# in this CIF. For information consult the CIF software page                 #
# http://www.iucr.org/resources/cif/software.                                #
#                                                                            #
# This file may be used for bona fide research purposes within the           #
# scientific community so long as proper attribution is given to the journal # 
# article from which it was obtained.                                        #
#                                                                            #
##############################################################################
data_I
_audit_creation_method     'APEX2 v2010.1-2'
_chemical_name_systematic
;
(1<i>H</i>-Imidazol-4-yl)methanol
;
_chemical_name_common     ?
_chemical_formula_moiety     'C4 H6 N2 O'
_chemical_formula_sum     'C4 H6 N2 O'
_chemical_formula_iupac     'C4 H6 N2 O'
_chemical_formula_weight     98.11
_chemical_melting_point     ?
_space_group_crystal_system     monoclinic
_space_group_name_H-M_alt     'C 2/c'
_space_group_name_Hall     '-C 2yc'
loop_
    _space_group_symop_operation_xyz
    'x, y, z'
    '-x, y, -z+1/2'
    'x+1/2, y+1/2, z'
    '-x+1/2, y+1/2, -z+1/2'
    '-x, -y, -z'
    'x, -y, z-1/2'
    '-x+1/2, -y+1/2, -z'
    'x+1/2, -y+1/2, z-1/2'
_cell_length_a     13.9180(9)
_cell_length_b     7.1980(5)
_cell_length_c     11.6509(12)
_cell_angle_alpha     90
_cell_angle_beta     125.2490(10)
_cell_angle_gamma     90
_cell_volume     953.20(13)
_cell_formula_units_Z     8
_cell_measurement_reflns_used     189
_cell_measurement_theta_min     3.6153
_cell_measurement_theta_max     28.1727
_cell_measurement_temperature     100.(2)
_exptl_crystal_description     blocks
_exptl_crystal_colour     colourless
_exptl_crystal_size_max     0.52
_exptl_crystal_size_mid     0.37
_exptl_crystal_size_min     0.29
_exptl_crystal_density_diffrn     1.367
_exptl_crystal_density_meas     ?
_exptl_crystal_density_method     'not measured'
_exptl_crystal_F_000     416
_exptl_absorpt_coefficient_mu     0.102
_exptl_absorpt_correction_type     multi-scan
_exptl_absorpt_process_details     '(SADABS; Bruker, 2011)'
_exptl_absorpt_correction_T_min     0.6878
_exptl_absorpt_correction_T_max     0.7458
_exptl_special_details     ?
_diffrn_ambient_temperature     100.(2)
_diffrn_radiation_type     'Mo K\a'
_diffrn_radiation_wavelength     0.71073
_diffrn_radiation_source     'fine-focus sealed tube'
_diffrn_radiation_monochromator     graphite
_diffrn_measurement_device_type     'Bruker APEXII CCD'
_diffrn_measurement_method     '\w and \f'
_diffrn_detector_area_resol_mean     8.3333
_diffrn_reflns_number     5389
_diffrn_reflns_av_R_equivalents     0.0148
_diffrn_reflns_av_sigmaI/netI     0.0109
_diffrn_reflns_theta_min     3.35
_diffrn_reflns_theta_max     28.57
_diffrn_reflns_theta_full     25.00
_diffrn_measured_fraction_theta_max     0.947
_diffrn_measured_fraction_theta_full     1.000
_diffrn_reflns_limit_h_min     -18
_diffrn_reflns_limit_h_max     18
_diffrn_reflns_limit_k_min     -9
_diffrn_reflns_limit_k_max     9
_diffrn_reflns_limit_l_min     -15
_diffrn_reflns_limit_l_max     15
_diffrn_standards_number     ?
_diffrn_standards_interval_count     ?
_diffrn_standards_interval_time     ?
_diffrn_standards_decay_%     ?
_refine_special_details
;
Refinement of (<i>F</i>^2^) against ALL reflections. The weighted
<i>R</i>-factor <i>wR</i> and goodness of fit <i>S</i> are based on
<i>F</i>^2^, conventional <i>R</i>-factors <i>R</i> are based on <i>F</i>,
with <i>F</i> set to zero for negative <i>F</i>^2^. The threshold expression
of <i>F</i>^2^ > \s(<i>F</i>^2^) is used only for calculating
<i>R</i>-factors(gt) <i>etc</i>. and is not relevant to the choice of
reflections for refinement. <i>R</i>-factors based on <i>F</i>^2^ are
statistically about twice as large as those based on <i>F</i>, and <i>R</i>-
factors based on ALL data will be even larger.
;
_reflns_number_total     1158
_reflns_number_gt     1086
_reflns_threshold_expression     I>2sigma(I)
_refine_ls_structure_factor_coef     Fsqd
_refine_ls_matrix_type     full
_refine_ls_R_factor_all     0.0368
_refine_ls_R_factor_gt     0.0349
_refine_ls_wR_factor_gt     0.0925
_refine_ls_wR_factor_ref     0.0945
_refine_ls_goodness_of_fit_ref     1.071
_refine_ls_restrained_S_all     1.071
_refine_ls_number_reflns     1158
_refine_ls_number_parameters     65
_refine_ls_number_restraints     0
_refine_ls_hydrogen_treatment     constr
_refine_ls_weighting_scheme     calc
_refine_ls_weighting_details
         'calc w=1/[\s^2^(Fo^2^)+(0.0511P)^2^+0.6749P] where P=(Fo^2^+2Fc^2^)/3'
_atom_sites_solution_hydrogens     geom
_atom_sites_solution_primary     direct
_atom_sites_solution_secondary     difmap
_refine_ls_shift/su_max     0.002
_refine_ls_shift/su_mean     0.000
_refine_diff_density_max     0.354
_refine_diff_density_min     -0.274
_refine_ls_extinction_method     none
_refine_ls_extinction_coef     ?
loop_
    _atom_type_symbol
    _atom_type_description
    _atom_type_scat_dispersion_real
    _atom_type_scat_dispersion_imag
    _atom_type_scat_source
    C C 0.0033 0.0016 'International Tables Vol C Tables 4.2.6.8 and 6.1.1.4'
    H H 0.0000 0.0000 'International Tables Vol C Tables 4.2.6.8 and 6.1.1.4'
    N N 0.0061 0.0033 'International Tables Vol C Tables 4.2.6.8 and 6.1.1.4'
    O O 0.0106 0.0060 'International Tables Vol C Tables 4.2.6.8 and 6.1.1.4'
_computing_data_collection     'APEX2 (Bruker, 2011)'
_computing_cell_refinement     'SAINT (Bruker, 2011)'
_computing_data_reduction     'SAINT (Bruker, 2011)'
_computing_structure_solution     'SHELXS97 (Sheldrick, 2008)'
_computing_structure_refinement     'SHELXL97 (Sheldrick, 2008)'
_computing_molecular_graphics     'CrystalMaker (CrystalMaker Software, 2009)'
_computing_publication_material     'enCIFer (Allen <i>et al.</i> 2004)'
loop_
    _atom_site_type_symbol
    _atom_site_label
    _atom_site_fract_x
    _atom_site_fract_y
    _atom_site_fract_z
    _atom_site_U_iso_or_equiv
    _atom_site_adp_type
    _atom_site_calc_flag
    _atom_site_refinement_flags
    _atom_site_occupancy
    _atom_site_disorder_assembly
    _atom_site_disorder_group
    O O1 0.39678(6) 0.03753(10) 1.06291(7) 0.0178(2) Uani d . 1 . .
    H H1 0.4528 -0.0374 1.093 0.027 Uiso calc R 1 . .
    N N1 0.43471(7) 0.23365(12) 0.85046(9) 0.0176(2) Uani d . 1 . .
    N N2 0.27914(7) 0.41114(12) 0.71171(9) 0.0178(2) Uani d . 1 . .
    H H2 0.2243 0.4731 0.6368 0.021 Uiso calc R 1 . .
    C C1 0.43706(9) 0.22305(14) 1.06767(10) 0.0189(2) Uani d . 1 . .
    H H1A 0.5241 0.2245 1.1246 0.023 Uiso calc R 1 . .
    H H1B 0.4118 0.3067 1.113 0.023 Uiso calc R 1 . .
    C C2 0.38850(8) 0.29121(13) 0.92295(10) 0.0160(2) Uani d . 1 . .
    C C3 0.36594(9) 0.30971(14) 0.72413(11) 0.0178(2) Uani d . 1 . .
    H H3 0.3766 0.2945 0.6512 0.021 Uiso calc R 1 . .
    C C4 0.29183(9) 0.40012(14) 0.83752(11) 0.0179(2) Uani d . 1 . .
    H H4 0.2433 0.4567 0.8605 0.021 Uiso calc R 1 . .
loop_
    _atom_site_aniso_label
    _atom_site_aniso_U_11
    _atom_site_aniso_U_22
    _atom_site_aniso_U_33
    _atom_site_aniso_U_12
    _atom_site_aniso_U_13
    _atom_site_aniso_U_23
    O1 0.0161(4) 0.0178(4) 0.0184(4) 0.0035(3) 0.0093(3) 0.0032(3)
    N1 0.0164(4) 0.0173(4) 0.0191(4) 0.0018(3) 0.0103(4) 0.0007(3)
    N2 0.0165(4) 0.0164(4) 0.0178(4) 0.0027(3) 0.0083(3) 0.0024(3)
    C1 0.0197(5) 0.0181(5) 0.0154(5) 0.0009(4) 0.0081(4) -0.0012(4)
    C2 0.0159(5) 0.0140(4) 0.0169(5) -0.0009(3) 0.0088(4) -0.0016(3)
    C3 0.0182(5) 0.0168(5) 0.0193(5) 0.0005(4) 0.0113(4) 0.0005(4)
    C4 0.0184(5) 0.0165(5) 0.0196(5) 0.0019(4) 0.0114(4) -0.0001(4)
_geom_special_details
;
All e.s.d.'s (except the e.s.d. in the dihedral angle between two l.s. planes)
are estimated using the full covariance matrix. The cell e.s.d.'s are taken
into account individually in the estimation of e.s.d.'s in distances, angles
and torsion angles; correlations between e.s.d.'s in cell parameters are only
used when they are defined by crystal symmetry. An approximate (isotropic)
treatment of cell e.s.d.'s is used for estimating e.s.d.'s involving l.s.
planes.
;
loop_
    _geom_bond_atom_site_label_1
    _geom_bond_atom_site_label_2
    _geom_bond_site_symmetry_2
    _geom_bond_distance
    _geom_bond_publ_flag
    O1 C1 . 1.4369(12) ?
    O1 H1 . 0.84 ?
    N1 C3 . 1.3251(13) ?
    N1 C2 . 1.3877(12) ?
    N2 C3 . 1.3459(13) ?
    N2 C4 . 1.3738(13) ?
    N2 H2 . 0.88 ?
    C1 C2 . 1.4917(13) ?
    C1 H1A . 0.99 ?
    C1 H1B . 0.99 ?
    C2 C4 . 1.3674(14) ?
    C3 H3 . 0.95 ?
    C4 H4 . 0.95 ?
loop_
    _geom_angle_atom_site_label_1
    _geom_angle_atom_site_label_2
    _geom_angle_atom_site_label_3
    _geom_angle_site_symmetry_1
    _geom_angle_site_symmetry_3
    _geom_angle
    _geom_angle_publ_flag
    C1 O1 H1 . 109.5 . ?
    C3 N1 C2 . 105.14(8) . ?
    C3 N2 C4 . 107.41(8) . ?
    C3 N2 H2 . 126.3 . ?
    C4 N2 H2 . 126.3 . ?
    O1 C1 C2 . 110.48(8) . ?
    O1 C1 H1A . 109.6 . ?
    C2 C1 H1A . 109.6 . ?
    O1 C1 H1B . 109.6 . ?
    C2 C1 H1B . 109.6 . ?
    H1A C1 H1B . 108.1 . ?
    C4 C2 N1 . 109.58(9) . ?
    C4 C2 C1 . 128.67(9) . ?
    N1 C2 C1 . 121.54(9) . ?
    N1 C3 N2 . 111.82(9) . ?
    N1 C3 H3 . 124.1 . ?
    N2 C3 H3 . 124.1 . ?
    C2 C4 N2 . 106.04(8) . ?
    C2 C4 H4 . 127.0 . ?
    N2 C4 H4 . 127.0 . ?
loop_
    _geom_hbond_atom_site_label_D
    _geom_hbond_atom_site_label_H
    _geom_hbond_atom_site_label_A
    _geom_hbond_site_symmetry_A
    _geom_hbond_distance_DH
    _geom_hbond_distance_HA
    _geom_hbond_distance_DA
    _geom_hbond_angle_DHA
    O1 H1 N1 5_657 0.84 1.92 2.7563(13) 172
    N2 H2 O1 7_557 0.88 1.99 2.8315(11) 161
    C4 H4 O1 4_556 0.95 2.57 3.4574(17) 155
_iucr_refine_instructions_details
;
TITL c2c in C2/c
CELL 0.71073 13.9180 7.1980 11.6509 90.000 125.249 90.000
ZERR 8.00 0.0009 0.0005 0.0012 0.000 0.001 0.000
LATT 7
SYMM -x, y, -z+1/2
SFAC C  H  N  O
UNIT 32  48  16  8
L.S. 4
ACTA 50
BOND $H
FMAP 2
PLAN -5
TEMP -173
WGHT      0.0511      0.6749
FVAR       0.23022
O1    4    0.396789    0.037524    1.062916    11.00000    0.01593    0.01770 =
         0.01824    0.00317    0.00921    0.00348
AFIX 147
H1    2    0.452753   -0.037417    1.092916    11.00000   -1.50000
AFIX   0
N1    3    0.434714    0.233675    0.850462    11.00000    0.01635    0.01727 =
         0.01889    0.00079    0.01029    0.00195
N2    3    0.279127    0.411157    0.711670    11.00000    0.01646    0.01636 =
         0.01773    0.00242    0.00839    0.00275
AFIX  43
H2    2    0.224334    0.473158    0.636741    11.00000   -1.20000
AFIX   0
C1    1    0.437075    0.223066    1.067697    11.00000    0.01969    0.01794 =
         0.01505   -0.00120    0.00799    0.00091
AFIX  23
H1A   2    0.524113    0.224484    1.124603    11.00000   -1.20000
H1B   2    0.411790    0.306689    1.113055    11.00000   -1.20000
AFIX   0
C2    1    0.388494    0.291177    0.922955    11.00000    0.01581    0.01405 =
         0.01658   -0.00155    0.00875   -0.00079
C3    1    0.365921    0.309714    0.724078    11.00000    0.01803    0.01677 =
         0.01918    0.00064    0.01122    0.00058
AFIX  43
H3    2    0.376585    0.294462    0.651108    11.00000   -1.20000
AFIX   0
C4    1    0.291799    0.400117    0.837511    11.00000    0.01827    0.01651 =
         0.01934   -0.00005    0.01128    0.00204
AFIX  43
H4    2    0.243258    0.456664    0.860487    11.00000   -1.20000
HKLF 4 1 1 0 0 0 1 0 0 0 1
REM  c2c in C2/c
REM R1 =  0.0349 for   1086 Fo > 4sig(Fo)  and  0.0368 for all   1158 data
REM     65 parameters refined using      0 restraints
END
WGHT      0.0511      0.6749
REM Highest difference peak  0.370,  deepest hole -0.272,  1-sigma level  0.046
Q1    1   0.4139  0.2586  0.9937  11.00000  0.05    0.37
Q2    1   0.3307  0.3186  0.8794  11.00000  0.05    0.28
Q3    1   0.4126  0.2574  0.8901  11.00000  0.05    0.27
Q4    1   0.4013  0.2621  0.7863  11.00000  0.05    0.23
Q5    1   0.2885  0.4207  0.7763  11.00000  0.05    0.23
;
data_global
_journal_data_validation_number     ?
_journal_date_recd_electronic     2013-03-05
_journal_date_accepted     2013-06-12
_journal_name_full     'Acta Crystallographica, Section E'
_journal_year     2013
_journal_volume     69
_journal_issue      7
_journal_page_first     o1151
_journal_page_last     o1151
_journal_paper_category     QO
_journal_paper_doi     10.1107/S160053681301636X
_journal_coeditor_code     FJ2622
_publ_contact_author_name     'Benny C. Chan'
_publ_contact_author_address
;  The College of New Jersey
   2000 Pennington Rd
   Ewing, NJ  08628
   USAa
;
_publ_contact_author_email     'chan@tcnj.edu'
_publ_contact_author_fax     '609-637-5157'
_publ_contact_author_phone     '609-771-2471'
_publ_section_title
;
(1<i>H</i>-Imidazol-4-yl)methanol
;
loop_
    _publ_author_name
    _publ_author_address
    'Sanders, Marisa B.'
;
Department of Chemistry
The College of New Jersey
2000 Pennington Rd
Ewing, NJ 08628
USA
;
    'Farrokh, John C.'
;
Department of Chemistry
The College of New Jersey
2000 Pennington Rd
Ewing, NJ 08628
USA
;
    'Hardie, Joseph'
;
Department of Chemistry
The College of New Jersey
2000 Pennington Rd
Ewing, NJ 08628
USA
;
    'Chan, Benny C.'
;
Department of Chemistry
The College of New Jersey
2000 Pennington Rd
Ewing, NJ 08628
USA
;
