# Supplementary material for: (1H-Imidazol-4-yl)methanol
Source: Acta Crystallogr Sect E Struct Rep Online. 2013 Jun 26;69(Pt 7):o1151. doi: 10.1107/S160053681301636X (PMC3770414; doi:10.1107/S160053681301636X)
Supplement: Supplementary file 2 [file e-69-o1151-Isup2.hkl]

# 
# h,k,l, Fc-squared, Fo-squared, sigma(Fo-squared) and status flag 
# 
data_I
_shelx_title ' c2c in C2/c' 
_shelx_refln_list_code          4 
_shelx_F_calc_maximum      142.22 
_exptl_crystal_F_000       416.00 
_reflns_d_resolution_high  0.7430 
 
loop_ 
 _symmetry_equiv_pos_as_xyz 
 'x, y, z' 
 '-x, y, -z+1/2' 
 'x+1/2, y+1/2, z' 
 '-x+1/2, y+1/2, -z+1/2' 
 '-x, -y, -z' 
 'x, -y, z-1/2' 
 '-x+1/2, -y+1/2, -z' 
 'x+1/2, -y+1/2, z-1/2' 
 
_cell_length_a    13.9180 
_cell_length_b     7.1980 
_cell_length_c    11.6509 
_cell_angle_alpha  90.000 
_cell_angle_beta  125.249 
_cell_angle_gamma  90.000 
 
_shelx_F_squared_multiplier     1.000 
 
loop_ 
 _refln_index_h 
 _refln_index_k 
 _refln_index_l 
 _refln_F_squared_calc 
 _refln_F_squared_meas 
 _refln_F_squared_sigma 
 _refln_observed_status 
   2   0   0        0.67       -0.25      0.33 o 
   4   0   0     2539.57     2762.19     19.17 o 
   6   0   0     6618.03     6545.17     44.79 o 
   8   0   0        0.01        0.68      0.87 o 
  10   0   0      267.71      309.74      5.22 o 
  12   0   0      550.35      518.68      7.01 o 
  14   0   0      187.24      211.35      8.27 o 
   1   1   0      748.14      750.39      4.12 o 
   3   1   0     1596.48     1498.52      7.79 o 
   5   1   0     4045.74     4104.67     20.06 o 
   7   1   0      135.99      142.79      1.42 o 
   9   1   0      104.43      107.01      1.71 o 
  11   1   0      437.27      453.24      4.90 o 
  13   1   0       31.43       30.52      2.50 o 
   0   2   0     2996.68     3071.68     25.41 o 
   2   2   0     5518.28     5404.27     27.94 o 
   4   2   0     1048.90      995.85      5.11 o 
   6   2   0       42.98       65.46      0.98 o 
   8   2   0      298.53      272.62      2.92 o 
  10   2   0      752.71      697.38      6.38 o 
  12   2   0        3.17        1.96      0.65 o 
  14   2   0      134.31      135.19      3.26 o 
   1   3   0     1795.68     1830.16      9.31 o 
   3   3   0     2535.79     2677.86     13.52 o 
   5   3   0      855.85      910.01      5.78 o 
   7   3   0      200.54      202.01      2.38 o 
   9   3   0     1218.37     1166.78      9.31 o 
  11   3   0        4.54        4.97      0.79 o 
  13   3   0      151.42      153.63      3.43 o 
   0   4   0     2038.49     2129.13     15.50 o 
   2   4   0     3311.19     3468.77     17.38 o 
   4   4   0     1350.36     1466.08      8.74 o 
   6   4   0      687.90      718.10      5.09 o 
   8   4   0       41.74       40.30      1.30 o 
  10   4   0       60.76       54.61      1.83 o 
  12   4   0       57.10       59.87      2.36 o 
   1   5   0      130.79      114.98      1.50 o 
   3   5   0       17.09       19.14      0.82 o 
   5   5   0      801.26      813.17      6.23 o 
   7   5   0     2152.28     2037.47     14.75 o 
   9   5   0        0.84        0.49      0.51 o 
  11   5   0       16.83       20.74      1.47 o 
  13   5   0      132.67      145.16      6.96 o 
   0   6   0      990.87     1044.72     10.64 o 
   2   6   0       63.11       63.63      1.17 o 
   4   6   0      506.09      498.31      4.52 o 
   6   6   0      254.66      259.67      3.54 o 
   8   6   0      465.18      446.72      5.18 o 
  10   6   0        4.72        3.49      1.05 o 
   1   7   0        6.24        3.89      0.60 o 
   3   7   0      479.05      474.85      4.64 o 
   5   7   0       24.47       21.48      1.32 o 
   7   7   0       95.86       92.26      2.46 o 
   9   7   0      630.21      629.04      7.78 o 
   0   8   0       70.59       61.32      2.78 o 
   2   8   0       20.32       26.58      1.21 o 
   4   8   0      198.25      190.94      4.23 o 
   6   8   0        7.26       10.53      1.35 o 
   8   8   0      244.97      238.43      8.84 o 
   1   9   0       10.78       13.81      1.92 o 
   3   9   0      150.71      151.79      3.97 o 
   5   9   0       11.79       14.98      1.99 o 
 -15   1   1      327.18      309.14      8.95 o 
 -13   1   1       71.61       67.77      2.04 o 
 -11   1   1      234.31      228.25      2.74 o 
  -9   1   1     1116.35     1219.14      7.58 o 
  -7   1   1        2.19        0.17      0.17 o 
  -5   1   1     1373.66     1351.28      7.20 o 
  -3   1   1    20227.46    18173.43    100.35 o 
  -1   1   1       33.75       39.02      0.40 o 
   1   1   1    12777.25    12129.14     63.83 o 
   3   1   1      560.34      643.95      3.82 o 
   5   1   1      573.80      575.96      5.85 o 
   7   1   1      353.90      406.86      3.29 o 
   9   1   1        8.39       13.39      0.75 o 
  11   1   1      310.81      296.06      4.80 o 
  13   1   1       20.33       15.74      1.35 o 
 -14   2   1      201.71      198.93      4.15 o 
 -12   2   1      550.93      529.83      6.32 o 
 -10   2   1       45.25       50.52      1.39 o 
  -8   2   1       92.82       81.34      1.10 o 
  -6   2   1      234.83      235.33      1.86 o 
  -4   2   1      686.52      688.57      3.89 o 
  -2   2   1     2325.06     2321.38     16.45 o 
   0   2   1    10967.54    10204.18     50.55 o 
   2   2   1     4241.41     4215.57     24.29 o 
   4   2   1      146.71      168.66      1.41 o 
   6   2   1       29.75       33.79      0.79 o 
   8   2   1      131.80      126.89      2.15 o 
  10   2   1      202.38      210.41      3.12 o 
  12   2   1      144.03      144.54      3.19 o 
  14   2   1       40.58       40.80      4.14 o 
 -15   3   1       56.87       66.38      4.70 o 
 -13   3   1       33.29       27.71      1.52 o 
 -11   3   1      663.30      658.70      7.21 o 
  -9   3   1      228.67      196.10      2.77 o 
  -7   3   1      249.43      271.86      2.46 o 
  -5   3   1     6928.79     7085.05     34.19 o 
  -3   3   1      192.82      214.32      1.74 o 
  -1   3   1      329.09      320.27      3.06 o 
   1   3   1      657.98      694.83      4.22 o 
   3   3   1     1228.84     1287.82      7.55 o 
   5   3   1      706.19      733.02      4.89 o 
   7   3   1      831.50      751.91      6.63 o 
   9   3   1      195.65      197.70      5.13 o 
  11   3   1       31.20       28.19      1.96 o 
  13   3   1      189.07      180.90      4.61 o 
 -14   4   1      115.20      142.16      6.30 o 
 -12   4   1      433.13      417.11      5.73 o 
 -10   4   1      619.36      581.24      6.70 o 
  -8   4   1     1094.54     1053.57      8.67 o 
  -6   4   1     2013.62     1962.90     13.64 o 
  -4   4   1     1318.21     1364.72      8.13 o 
  -2   4   1       19.37       11.46      0.42 o 
   0   4   1      235.45      243.05      1.93 o 
   2   4   1     1636.23     1739.96     10.01 o 
   4   4   1      640.57      646.64      4.57 o 
   6   4   1       94.42      105.51      1.63 o 
   8   4   1        1.61        1.74      0.52 o 
  10   4   1        0.83        1.66      0.68 o 
  12   4   1      246.25      262.67      4.65 o 
 -11   5   1        3.45        6.29      0.84 o 
  -9   5   1       19.45       23.48      1.30 o 
  -7   5   1        0.62        1.89      0.50 o 
  -5   5   1        6.54        9.58      0.60 o 
  -3   5   1     1029.53     1132.05      7.10 o 
  -1   5   1      349.63      396.67      2.92 o 
   1   5   1      449.98      460.47      3.60 o 
   3   5   1     1495.16     1581.15      8.92 o 
   5   5   1      227.48      217.31      3.31 o 
   7   5   1      466.47      466.55      5.06 o 
   9   5   1      171.49      179.83      3.09 o 
  11   5   1       10.23        7.84      1.12 o 
 -10   6   1       59.53       49.46      1.95 o 
  -8   6   1       73.42       71.09      1.88 o 
  -6   6   1       48.51       49.72      1.34 o 
  -4   6   1       81.43       89.55      1.64 o 
  -2   6   1      561.79      540.18      5.14 o 
   0   6   1      142.67      146.19      2.04 o 
   2   6   1       96.00       85.29      1.46 o 
   4   6   1     1132.41     1071.96      7.93 o 
   6   6   1       52.39       45.11      1.49 o 
   8   6   1      396.03      355.81      4.61 o 
  10   6   1       65.12       65.02      2.84 o 
  -9   7   1       65.14       60.33      2.23 o 
  -7   7   1     1622.88     1528.71     13.79 o 
  -5   7   1        6.73        5.01      0.63 o 
  -3   7   1       16.14       12.57      0.89 o 
  -1   7   1       59.93       46.37      1.39 o 
   1   7   1       14.34       16.27      0.84 o 
   3   7   1       70.72       66.84      1.55 o 
   5   7   1      301.67      302.97      4.54 o 
   7   7   1       74.20       74.74      2.10 o 
   9   7   1       35.59       41.92      2.01 o 
  -8   8   1      139.66      142.22      3.98 o 
  -6   8   1      239.65      242.91      5.06 o 
  -4   8   1      210.50      216.31      3.51 o 
  -2   8   1      587.77      602.21      6.97 o 
   0   8   1      214.09      210.11      3.63 o 
   2   8   1       41.86       39.27      2.28 o 
   4   8   1        6.30        7.42      0.98 o 
   6   8   1      224.45      226.93      4.76 o 
  -5   9   1       29.59       29.05      2.39 o 
  -3   9   1      106.05       99.55      3.34 o 
  -1   9   1      105.61      118.25      3.46 o 
   1   9   1       24.76       25.19      1.76 o 
 -16   0   2       71.96       70.89      5.08 o 
 -14   0   2     1298.18     1300.96     16.79 o 
 -12   0   2      218.88      263.65      4.29 o 
 -10   0   2       85.35       81.60      2.25 o 
  -8   0   2        0.20        0.47      0.28 o 
  -6   0   2       17.28       20.87      1.09 o 
  -4   0   2     4359.09     4034.63     28.58 o 
  -2   0   2     6741.18     6379.48     50.51 o 
   0   0   2      625.98      593.06      5.10 o 
   2   0   2     5940.72     5508.59     83.92 o 
   4   0   2      776.82      966.30      7.52 o 
   6   0   2     1180.49     1242.99     10.10 o 
   8   0   2        3.86        4.08      0.72 o 
  10   0   2      154.40      157.87      3.43 o 
  12   0   2      102.33      111.46      3.98 o 
 -15   1   2        0.35        0.54      0.80 o 
 -13   1   2       25.49       23.32      1.26 o 
 -11   1   2      506.80      495.56      4.35 o 
  -9   1   2     1849.59     1919.81     10.25 o 
  -7   1   2       55.58       59.96      0.83 o 
  -5   1   2        0.00        2.55      0.40 o 
  -3   1   2     6411.32     6132.12     31.66 o 
  -1   1   2      289.68      251.35      1.49 o 
   1   1   2     5328.01     5228.02     25.08 o 
   3   1   2       33.52       57.59      0.90 o 
   5   1   2        6.59        3.45      0.32 o 
   7   1   2      730.56      746.71      5.76 o 
   9   1   2      105.46       98.45      2.28 o 
  11   1   2       31.34       34.38      1.40 o 
  13   1   2       22.60       19.18      2.63 o 
 -16   2   2      124.18      132.94      6.58 o 
 -14   2   2       36.54       45.40      1.93 o 
 -12   2   2       72.94       79.75      2.14 o 
 -10   2   2        0.62        1.06      0.36 o 
  -8   2   2     1267.13     1408.66      7.74 o 
  -6   2   2      225.01      232.85      1.78 o 
  -4   2   2     7030.82     6843.24     34.88 o 
  -2   2   2      942.61     1027.69      5.70 o 
   0   2   2       89.44       88.74      0.97 o 
   2   2   2     3027.35     3124.40     16.04 o 
   4   2   2        1.30        1.26      0.26 o 
   6   2   2       66.91       56.74      1.18 o 
   8   2   2       18.56       18.66      0.94 o 
  10   2   2        5.78        2.81      0.58 o 
  12   2   2       95.88      102.10      2.79 o 
 -15   3   2      195.57      200.11      5.05 o 
 -13   3   2      134.76      123.35      2.90 o 
 -11   3   2      346.67      322.34      5.19 o 
  -9   3   2       78.55       68.95      1.54 o 
  -7   3   2        3.64        5.98      0.42 o 
  -5   3   2      326.30      337.57      2.36 o 
  -3   3   2      221.85      243.55      1.80 o 
  -1   3   2        7.16        8.65      0.40 o 
   1   3   2      148.89      172.64      1.63 o 
   3   3   2      443.12      403.75      3.08 o 
   5   3   2      231.08      232.73      2.54 o 
   7   3   2      111.75      104.45      1.80 o 
   9   3   2       84.56       78.03      1.89 o 
  11   3   2      107.07      118.94      2.94 o 
 -14   4   2        1.48        1.44      0.94 o 
 -12   4   2      213.79      188.83      3.14 o 
 -10   4   2       67.01       64.59      1.93 o 
  -8   4   2       58.98       46.16      1.16 o 
  -6   4   2      174.50      206.52      2.34 o 
  -4   4   2      104.99      112.86      1.20 o 
  -2   4   2      160.05      164.40      1.51 o 
   0   4   2     1462.80     1618.38      8.58 o 
   2   4   2       52.06       57.69      1.03 o 
   4   4   2      102.10      113.47      1.74 o 
   6   4   2      152.70      147.14      2.16 o 
   8   4   2        2.02        0.36      0.51 o 
  10   4   2      114.49      124.20      2.98 o 
 -13   5   2      104.60      121.44      3.62 o 
 -11   5   2        8.97        8.45      1.09 o 
  -9   5   2      324.54      302.77      3.86 o 
  -7   5   2     1323.32     1304.06      9.12 o 
  -5   5   2      480.08      499.18      4.28 o 
  -3   5   2       59.20       57.95      0.97 o 
  -1   5   2       44.88       44.82      0.92 o 
   1   5   2       60.27       65.98      1.16 o 
   3   5   2      240.55      246.14      2.52 o 
   5   5   2      309.16      294.80      3.30 o 
   7   5   2       20.26       24.51      1.17 o 
   9   5   2       94.03      105.29      3.01 o 
  11   5   2        9.33        9.97      2.44 o 
 -12   6   2       14.18       14.16      1.36 o 
 -10   6   2      135.33      120.21      2.91 o 
  -8   6   2        6.34        4.53      0.75 o 
  -6   6   2       94.26       87.03      1.90 o 
  -4   6   2      122.32      132.72      2.00 o 
  -2   6   2      676.33      705.48      6.19 o 
   0   6   2      119.06      112.71      1.65 o 
   2   6   2        9.71       10.62      0.66 o 
   4   6   2      271.34      267.16      3.23 o 
   6   6   2       14.89       14.17      0.99 o 
   8   6   2       22.57       27.84      1.37 o 
  10   6   2       24.80       30.09      3.76 o 
 -11   7   2      215.26      255.83      6.65 o 
  -9   7   2        6.40        5.17      0.95 o 
  -7   7   2        7.65        9.15      1.01 o 
  -5   7   2      112.68      124.80      2.47 o 
  -3   7   2      124.88      125.20      2.87 o 
  -1   7   2        1.15        0.60      0.47 o 
   1   7   2       55.04       52.52      1.46 o 
   3   7   2        6.64        8.75      1.14 o 
   5   7   2       28.82       35.51      1.89 o 
   7   7   2      122.20      110.60      4.29 o 
  -8   8   2        4.14        2.66      1.01 o 
  -6   8   2      110.91       99.50      2.72 o 
  -4   8   2        0.39        0.59      0.68 o 
  -2   8   2       12.84       10.86      1.01 o 
   0   8   2       13.65       17.76      1.51 o 
   2   8   2       94.56       92.50      4.32 o 
   4   8   2       21.69       21.89      2.01 o 
   6   8   2        0.01       -0.61      0.61 o 
  -5   9   2      132.27      127.07      3.65 o 
  -3   9   2       18.95       20.44      1.66 o 
  -1   9   2       48.12       50.96      2.53 o 
   1   9   2        3.07        3.01      1.69 o 
   3   9   2        0.00       -0.94      1.50 o 
 -17   1   3       40.95       42.50      3.76 o 
 -15   1   3       68.46       71.14      2.59 o 
 -13   1   3      322.03      328.62      3.89 o 
 -11   1   3       19.98       25.85      0.79 o 
  -9   1   3      259.42      280.81      2.27 o 
  -7   1   3      742.29      817.90      4.68 o 
  -5   1   3      543.38      553.48      3.19 o 
  -3   1   3      225.91      256.27      1.91 o 
  -1   1   3      824.20      676.22      3.69 o 
   1   1   3      432.88      400.31      2.48 o 
   3   1   3        1.66        1.71      0.24 o 
   5   1   3      495.41      497.54      4.12 o 
   7   1   3       18.12       17.24      0.83 o 
   9   1   3      305.72      286.36      3.82 o 
  11   1   3      249.87      259.56      3.93 o 
 -16   2   3       32.80       29.14      2.44 o 
 -14   2   3      352.98      345.14      4.91 o 
 -12   2   3      319.37      316.31      3.78 o 
 -10   2   3       63.27       56.65      1.08 o 
  -8   2   3       64.07       66.66      0.92 o 
  -6   2   3       16.92       14.64      0.49 o 
  -4   2   3      943.84     1084.96      6.20 o 
  -2   2   3      906.11      894.97      4.81 o 
   0   2   3        0.05        0.10      0.20 o 
   2   2   3      619.26      670.63      3.96 o 
   4   2   3      162.75      180.16      1.84 o 
   6   2   3      198.14      205.05      3.56 o 
   8   2   3        3.13        2.66      0.59 o 
  10   2   3      118.48      116.68      2.50 o 
  12   2   3        7.85        3.76      1.88 o 
 -15   3   3      253.41      284.47      5.50 o 
 -13   3   3       13.49       10.74      1.01 o 
 -11   3   3       71.11       65.71      2.02 o 
  -9   3   3      958.66      973.38      7.00 o 
  -7   3   3      448.47      539.94      7.98 o 
  -5   3   3      137.17      150.90      1.52 o 
  -3   3   3       30.70       36.72      0.58 o 
  -1   3   3      338.95      360.14      2.55 o 
   1   3   3       66.86       77.12      1.07 o 
   3   3   3     1096.34     1127.48      7.63 o 
   5   3   3      529.07      480.58      4.23 o 
   7   3   3       11.91       14.35      0.90 o 
   9   3   3      634.02      624.95      6.44 o 
  11   3   3      151.20      162.10      3.62 o 
 -14   4   3       80.42       87.30      3.51 o 
 -12   4   3       50.81       49.27      1.78 o 
 -10   4   3        3.03        4.17      0.60 o 
  -8   4   3       88.42       98.04      1.68 o 
  -6   4   3       46.90       54.31      0.98 o 
  -4   4   3      460.22      481.44      3.19 o 
  -2   4   3      817.33      875.62      5.42 o 
   0   4   3        1.87        1.78      0.28 o 
   2   4   3      232.13      226.01      2.25 o 
   4   4   3      526.75      517.97      4.54 o 
   6   4   3      132.46      133.40      2.31 o 
   8   4   3       94.02      105.07      2.65 o 
  10   4   3        0.04        0.29      0.70 o 
 -13   5   3       40.02       43.84      1.98 o 
 -11   5   3      270.35      243.34      4.07 o 
  -9   5   3       78.69       82.64      1.88 o 
  -7   5   3      421.52      396.34      4.27 o 
  -5   5   3      220.63      202.10      2.54 o 
  -3   5   3       92.78       90.01      1.30 o 
  -1   5   3      245.91      254.65      2.44 o 
   1   5   3      100.73      107.52      1.54 o 
   3   5   3       10.24       10.06      0.70 o 
   5   5   3        1.91        1.70      0.46 o 
   7   5   3       13.76       12.10      1.12 o 
   9   5   3       21.91       13.81      1.31 o 
 -12   6   3       43.63       49.74      2.02 o 
 -10   6   3      222.24      211.97      3.85 o 
  -8   6   3        8.11        8.46      0.90 o 
  -6   6   3      746.90      704.47      6.51 o 
  -4   6   3       99.96       87.17      2.09 o 
  -2   6   3       10.61        9.91      0.82 o 
   0   6   3      718.21      716.25      4.96 o 
   2   6   3      197.54      195.65      2.62 o 
   4   6   3      211.12      200.53      2.80 o 
   6   6   3      201.32      201.85      3.28 o 
   8   6   3        5.74        3.88      0.87 o 
 -11   7   3       60.76       63.15      2.32 o 
  -9   7   3        2.20        0.49      0.90 o 
  -7   7   3       59.74       58.41      1.99 o 
  -5   7   3      242.56      231.59      3.85 o 
  -3   7   3       11.14        8.40      0.94 o 
  -1   7   3      528.03      524.72      6.13 o 
   1   7   3        1.58        1.54      0.53 o 
   3   7   3      268.73      271.86      4.22 o 
   5   7   3      179.96      194.22      3.33 o 
   7   7   3       42.37       52.76      2.27 o 
  -8   8   3        2.11        1.78      0.94 o 
  -6   8   3       38.26       40.52      1.83 o 
  -4   8   3      136.13      128.92      3.15 o 
  -2   8   3        6.70        7.10      0.98 o 
   0   8   3        7.56        6.96      1.15 o 
   2   8   3      220.25      227.21      5.77 o 
   4   8   3       21.12       22.97      1.51 o 
  -5   9   3      200.46      222.85      6.05 o 
  -3   9   3        0.13       -0.13      0.67 o 
  -1   9   3        0.10        1.27      0.96 o 
   1   9   3       34.86       36.67      3.57 o 
 -16   0   4      107.28      130.56      4.17 o 
 -14   0   4       41.38       31.58      2.07 o 
 -12   0   4       55.33       61.57      1.85 o 
 -10   0   4     1194.41     1272.42     10.15 o 
  -8   0   4     2482.60     2477.84     17.79 o 
  -6   0   4       22.84       41.00      0.86 o 
  -4   0   4     6724.99     6574.85     66.75 o 
  -2   0   4     5156.90     5051.04     34.40 o 
   0   0   4     1364.47     1420.31     20.38 o 
   2   0   4       12.64        2.22      0.43 o 
   4   0   4     1162.68     1186.07     14.01 o 
   6   0   4      955.78      901.08      9.61 o 
   8   0   4       90.64       80.65      2.50 o 
  10   0   4      566.66      599.60     10.24 o 
 -17   1   4       66.33       68.10      3.32 o 
 -15   1   4       20.06       19.73      1.55 o 
 -13   1   4      222.53      238.21      2.85 o 
 -11   1   4        0.34        0.15      0.29 o 
  -9   1   4        1.44        4.41      0.38 o 
  -7   1   4     2289.16     2401.65     12.12 o 
  -5   1   4       82.75       69.98      0.74 o 
  -3   1   4     2305.24     2400.82     12.73 o 
  -1   1   4     2728.56     2605.84     12.90 o 
   1   1   4      853.74      836.18      4.71 o 
   3   1   4     1052.14     1081.93      6.65 o 
   5   1   4        2.94        0.28      0.33 o 
   7   1   4      403.35      385.00      4.60 o 
   9   1   4        3.65        3.66      0.72 o 
  11   1   4      109.56       96.96      2.79 o 
 -16   2   4      174.51      181.48      7.62 o 
 -14   2   4        0.07       -0.13      0.65 o 
 -12   2   4     1072.52     1045.08      7.60 o 
 -10   2   4      835.44      815.53      5.49 o 
  -8   2   4        1.76        3.66      0.34 o 
  -6   2   4     1936.72     2121.39     15.01 o 
  -4   2   4      246.76      294.52      2.32 o 
  -2   2   4       86.63       73.58      0.84 o 
   0   2   4      496.91      611.05      3.69 o 
   2   2   4     1964.45     1859.24     10.54 o 
   4   2   4       43.38       40.68      1.09 o 
   6   2   4     2460.61     2263.19     16.77 o 
   8   2   4      416.15      408.70      4.40 o 
  10   2   4      236.45      239.45      3.83 o 
 -15   3   4       16.50       16.62      1.47 o 
 -13   3   4       90.69       80.08      2.66 o 
 -11   3   4      337.37      318.76      4.40 o 
  -9   3   4       23.65       33.64      0.96 o 
  -7   3   4      223.22      220.61      3.75 o 
  -5   3   4       45.09       37.55      0.80 o 
  -3   3   4       42.92       53.11      0.85 o 
  -1   3   4      160.68      206.36      1.69 o 
   1   3   4       10.06        7.18      0.44 o 
   3   3   4       64.75       60.53      1.26 o 
   5   3   4       16.96       15.99      1.13 o 
   7   3   4        4.03        3.24      0.60 o 
   9   3   4      102.17       84.21      2.20 o 
 -14   4   4       26.65       24.85      1.57 o 
 -12   4   4       90.07       76.40      2.13 o 
 -10   4   4      331.63      324.65      3.81 o 
  -8   4   4      215.93      200.69      2.70 o 
  -6   4   4       35.81       42.76      1.01 o 
  -4   4   4     1002.24     1042.86      6.43 o 
  -2   4   4     1106.56     1127.13      6.36 o 
   0   4   4      429.62      409.18      3.26 o 
   2   4   4       50.47       56.48      1.22 o 
   4   4   4      409.53      388.07      3.85 o 
   6   4   4      287.58      273.83      3.68 o 
   8   4   4        0.11        0.08      0.52 o 
  10   4   4        1.49        6.58      2.07 o 
 -13   5   4       47.35       46.23      2.20 o 
 -11   5   4       11.07       14.06      1.24 o 
  -9   5   4      211.63      212.03      3.05 o 
  -7   5   4       81.59       66.67      1.57 o 
  -5   5   4       21.50       28.69      1.04 o 
  -3   5   4     1292.95     1308.21      9.76 o 
  -1   5   4      967.95      952.04      6.41 o 
   1   5   4      127.61      134.15      2.00 o 
   3   5   4     1098.23     1060.28      7.94 o 
   5   5   4        7.92        2.87      0.54 o 
   7   5   4       56.84       57.96      1.83 o 
   9   5   4        4.71        1.69      1.69 o 
 -12   6   4       65.65       66.62      2.25 o 
 -10   6   4      193.10      180.81      3.64 o 
  -8   6   4        0.02        0.44      0.45 o 
  -6   6   4        7.09        8.42      0.71 o 
  -4   6   4        2.38        1.45      0.53 o 
  -2   6   4      330.93      331.85      4.49 o 
   0   6   4      144.73      148.73      3.10 o 
   2   6   4        1.00        1.58      0.50 o 
   4   6   4      225.41      222.26      3.99 o 
   6   6   4       15.96       19.09      1.19 o 
   8   6   4       70.11       66.38      4.70 o 
 -11   7   4       58.59       64.44      2.33 o 
  -9   7   4       38.97       28.72      1.37 o 
  -7   7   4      205.97      198.96      3.69 o 
  -5   7   4       81.97       87.27      2.33 o 
  -3   7   4      354.83      327.56      4.67 o 
  -1   7   4      553.07      523.12      6.22 o 
   1   7   4       92.20       91.23      2.40 o 
   3   7   4      261.92      259.14      4.99 o 
   5   7   4       46.31       49.26      2.11 o 
  -8   8   4        4.14        5.67      1.02 o 
  -6   8   4        0.00        0.93      0.70 o 
  -4   8   4        4.26        1.90      0.71 o 
  -2   8   4      105.52      114.03      2.80 o 
   0   8   4      122.81      133.84      4.73 o 
   2   8   4      103.65       99.26      3.85 o 
   4   8   4        3.65        4.98      1.60 o 
  -5   9   4       33.79       25.95      3.20 o 
  -3   9   4      262.66      282.06      5.57 o 
 -17   1   5       31.02       27.24      2.25 o 
 -15   1   5      337.70      348.26      6.92 o 
 -13   1   5      450.57      466.34      3.92 o 
 -11   1   5        4.08        2.24      0.36 o 
  -9   1   5     1493.82     1654.95      9.53 o 
  -7   1   5      970.04     1054.46      5.79 o 
  -5   1   5        2.96        0.56      0.13 o 
  -3   1   5       52.61       46.46      0.66 o 
  -1   1   5       69.75       75.12      0.93 o 
   1   1   5     3025.81     3146.65     15.77 o 
   3   1   5     1154.64     1138.04      7.84 o 
   5   1   5        1.26        3.75      0.49 o 
   7   1   5     1477.64     1446.94     11.46 o 
   9   1   5      172.48      176.00      3.21 o 
 -16   2   5        2.41       -0.82      0.94 o 
 -14   2   5        6.57        7.19      0.93 o 
 -12   2   5       35.02       34.30      1.04 o 
 -10   2   5      284.45      280.77      2.57 o 
  -8   2   5       22.81       30.89      0.76 o 
  -6   2   5      456.70      503.57      3.83 o 
  -4   2   5     2088.58     2187.26     11.93 o 
  -2   2   5     1326.66     1491.39      7.47 o 
   0   2   5      592.97      619.04      3.85 o 
   2   2   5       14.96       10.37      0.52 o 
   4   2   5      107.98       88.62      1.78 o 
   6   2   5       67.41       66.29      2.40 o 
   8   2   5      108.23      101.66      4.00 o 
  10   2   5      166.63      160.23      4.16 o 
 -15   3   5      475.79      485.90      7.17 o 
 -13   3   5      674.37      709.26      7.52 o 
 -11   3   5       94.70      103.57      1.95 o 
  -9   3   5     1746.70     1719.94     11.03 o 
  -7   3   5      942.29      999.74      6.87 o 
  -5   3   5      177.28      193.54      2.26 o 
  -3   3   5       15.68       24.26      0.54 o 
  -1   3   5      102.94      104.26      1.20 o 
   1   3   5        0.44        0.99      0.29 o 
   3   3   5     1527.93     1382.93     10.57 o 
   5   3   5       19.25       12.36      0.89 o 
   7   3   5      111.47      112.27      2.42 o 
   9   3   5      419.56      439.20      5.56 o 
 -16   4   5      175.25      199.88      8.09 o 
 -14   4   5       51.47       45.18      1.83 o 
 -12   4   5       25.65       29.08      1.66 o 
 -10   4   5       44.38       45.38      1.36 o 
  -8   4   5       71.27       66.03      1.33 o 
  -6   4   5     1154.78     1172.62      7.97 o 
  -4   4   5       28.00       28.10      0.95 o 
  -2   4   5      530.46      570.84      4.07 o 
   0   4   5      324.25      321.82      2.86 o 
   2   4   5      222.97      215.71      2.64 o 
   4   4   5       46.96       40.97      1.22 o 
   6   4   5      426.72      400.67      7.79 o 
   8   4   5       29.14       34.76      1.43 o 
 -15   5   5       35.83       31.21      2.46 o 
 -13   5   5        0.18       -0.13      0.58 o 
 -11   5   5        0.06        0.33      0.47 o 
  -9   5   5        0.03        1.34      0.49 o 
  -7   5   5       53.85       49.85      2.01 o 
  -5   5   5     1007.96     1013.32      7.25 o 
  -3   5   5       22.23       22.90      0.97 o 
  -1   5   5      361.66      379.14      3.65 o 
   1   5   5     1148.03     1060.81      8.79 o 
   3   5   5       41.76       45.18      1.34 o 
   5   5   5      123.66      122.39      2.52 o 
   7   5   5      181.68      194.04      3.85 o 
 -12   6   5       14.76       18.00      1.31 o 
 -10   6   5      364.64      362.29      4.51 o 
  -8   6   5        1.60        0.65      0.46 o 
  -6   6   5      972.00      923.94      9.07 o 
  -4   6   5      804.82      778.11      7.90 o 
  -2   6   5      269.98      274.11      3.51 o 
   0   6   5     1659.20     1646.56     19.57 o 
   2   6   5        9.90        9.91      0.88 o 
   4   6   5      140.35      136.68      2.72 o 
   6   6   5       37.29       47.93      2.35 o 
 -11   7   5       28.75       24.63      1.55 o 
  -9   7   5       79.31       85.98      3.88 o 
  -7   7   5      211.60      226.92      5.65 o 
  -5   7   5        6.54        8.47      1.06 o 
  -3   7   5       82.44       82.13      2.25 o 
  -1   7   5      120.95      122.28      3.07 o 
   1   7   5        9.27       10.64      1.17 o 
   3   7   5      116.38      107.80      2.77 o 
   5   7   5      208.82      198.97      4.56 o 
  -8   8   5      296.93      293.66      4.95 o 
  -6   8   5      184.81      187.88      3.81 o 
  -4   8   5        6.64        4.97      0.91 o 
  -2   8   5      300.98      323.00      6.45 o 
   0   8   5       30.84       27.41      1.91 o 
   2   8   5        2.80        3.64      1.39 o 
  -3   9   5       23.69       30.20      2.52 o 
 -16   0   6       11.72       11.09      2.07 o 
 -14   0   6      671.14      641.96      7.60 o 
 -12   0   6      512.94      527.40      6.29 o 
 -10   0   6      723.42      661.16      5.93 o 
  -8   0   6       44.90       74.29      1.36 o 
  -6   0   6        1.54       18.18      0.67 o 
  -4   0   6     2143.05     2365.25     16.91 o 
  -2   0   6     7035.39     7057.51     48.20 o 
   0   0   6      766.54      746.42      6.40 o 
   2   0   6      596.77      634.98      7.14 o 
   4   0   6     1298.89     1267.89     12.86 o 
   6   0   6      311.15      302.68      5.86 o 
   8   0   6      826.62      838.74     13.03 o 
 -17   1   6       58.26       64.87      4.14 o 
 -15   1   6      173.35      165.68      3.25 o 
 -13   1   6      121.26      123.29      2.13 o 
 -11   1   6      127.81      139.64      1.89 o 
  -9   1   6        8.33        7.47      0.49 o 
  -7   1   6     1013.05     1029.68      6.10 o 
  -5   1   6      167.30      132.45      1.39 o 
  -3   1   6     1005.73     1069.27      5.93 o 
  -1   1   6       25.82       12.23      0.44 o 
   1   1   6      466.35      466.56      3.57 o 
   3   1   6      905.07      828.91      6.33 o 
   5   1   6       11.24        9.21      0.80 o 
   7   1   6       16.05       15.13      1.06 o 
   9   1   6       88.40      104.64      2.93 o 
 -16   2   6      276.26      303.46      6.64 o 
 -14   2   6      125.78      136.55      2.15 o 
 -12   2   6     1280.47     1268.34      8.78 o 
 -10   2   6      359.01      384.68      3.50 o 
  -8   2   6     1670.70     1737.90     11.85 o 
  -6   2   6      593.33      633.08      4.20 o 
  -4   2   6      337.00      319.59      2.55 o 
  -2   2   6      122.92      118.64      1.27 o 
   0   2   6       11.95       14.31      0.58 o 
   2   2   6       57.66       66.54      1.52 o 
   4   2   6      161.07      157.33      3.52 o 
   6   2   6        1.23        0.66      0.50 o 
   8   2   6       63.09       65.03      2.01 o 
 -17   3   6        7.59        3.38      2.07 o 
 -15   3   6       19.88       27.73      1.47 o 
 -13   3   6       98.39       89.38      1.94 o 
 -11   3   6      241.62      227.65      2.89 o 
  -9   3   6      570.15      569.02      4.66 o 
  -7   3   6       22.92       15.51      0.67 o 
  -5   3   6     2388.62     2486.14     14.94 o 
  -3   3   6       59.47       74.96      1.13 o 
  -1   3   6     1070.83     1111.95      6.42 o 
   1   3   6       35.68       25.92      0.89 o 
   3   3   6      152.02      152.87      2.84 o 
   5   3   6       64.53       59.09      1.71 o 
   7   3   6      211.77      201.75      3.93 o 
   9   3   6       22.53       18.99      3.01 o 
 -16   4   6       25.86       25.41      1.87 o 
 -14   4   6      121.04      124.98      3.01 o 
 -12   4   6      130.45      140.12      3.10 o 
 -10   4   6        8.82        9.80      0.76 o 
  -8   4   6       99.28       91.73      1.60 o 
  -6   4   6       85.16       78.62      1.43 o 
  -4   4   6      321.35      337.59      3.18 o 
  -2   4   6       59.50       46.26      1.07 o 
   0   4   6      357.74      334.41      3.77 o 
   2   4   6      228.14      207.01      3.08 o 
   4   4   6      495.90      488.19      5.34 o 
   6   4   6        0.58        1.74      0.65 o 
   8   4   6        0.03        1.41      1.20 o 
 -15   5   6       12.56       11.61      1.44 o 
 -13   5   6       28.25       29.94      1.54 o 
 -11   5   6       66.78       54.44      1.63 o 
  -9   5   6      858.79      810.82      7.24 o 
  -7   5   6       15.73       16.47      0.80 o 
  -5   5   6      452.72      454.81      4.73 o 
  -3   5   6      230.40      234.05      4.12 o 
  -1   5   6       41.48       37.62      1.25 o 
   1   5   6      511.10      489.26      5.18 o 
   3   5   6      218.07      206.10      3.25 o 
   5   5   6      216.41      210.99      3.95 o 
 -12   6   6       17.23       25.47      2.50 o 
 -10   6   6       20.72       20.58      1.23 o 
  -8   6   6       71.43       67.58      1.76 o 
  -6   6   6      581.80      594.93      6.75 o 
  -4   6   6        9.76       11.02      0.87 o 
  -2   6   6       49.18       47.07      1.55 o 
   0   6   6      156.67      163.59      3.23 o 
   2   6   6        0.02        0.81      0.55 o 
   4   6   6        1.13        0.01      0.68 o 
 -11   7   6       43.76       46.90      1.77 o 
  -9   7   6      204.46      209.27      3.97 o 
  -7   7   6       11.71        9.75      1.08 o 
  -5   7   6      225.77      231.69      3.97 o 
  -3   7   6      367.31      363.73      5.12 o 
  -1   7   6       93.16       96.19      2.57 o 
   1   7   6        0.09        0.18      0.68 o 
   3   7   6       45.55       46.43      2.39 o 
 -10   8   6      109.19      120.72      6.39 o 
  -8   8   6       10.43        8.85      1.22 o 
  -6   8   6      161.92      164.23      3.60 o 
  -4   8   6      202.15      207.42      4.02 o 
  -2   8   6       18.70       20.56      1.68 o 
   0   8   6      234.51      223.17      5.02 o 
   2   8   6        8.70       10.15      2.44 o 
 -17   1   7      169.17      177.51      6.77 o 
 -15   1   7      196.38      192.01      4.29 o 
 -13   1   7      760.43      727.39      6.37 o 
 -11   1   7      143.64      145.85      1.95 o 
  -9   1   7       32.47       25.09      0.79 o 
  -7   1   7      960.63     1075.72      6.57 o 
  -5   1   7       62.07       52.68      0.94 o 
  -3   1   7      654.93      709.01      4.37 o 
  -1   1   7      178.39      217.80      1.97 o 
   1   1   7       84.40       84.24      1.50 o 
   3   1   7      163.17      155.88      2.28 o 
   5   1   7       83.38       87.97      2.07 o 
   7   1   7        3.37        2.53      0.70 o 
 -16   2   7      160.65      153.30      3.62 o 
 -14   2   7        4.31        4.11      0.57 o 
 -12   2   7       39.78       37.98      1.08 o 
 -10   2   7       58.29       43.44      1.09 o 
  -8   2   7      218.82      201.39      2.49 o 
  -6   2   7      500.80      557.45      3.94 o 
  -4   2   7      711.18      825.06      5.40 o 
  -2   2   7      968.97      999.78      6.61 o 
   0   2   7       77.16       67.23      1.25 o 
   2   2   7       79.30       89.21      1.86 o 
   4   2   7       15.28       14.69      1.03 o 
   6   2   7       50.93       45.79      1.66 o 
   8   2   7      175.34      169.44      4.27 o 
 -17   3   7       33.26       37.07      2.59 o 
 -15   3   7        0.30        0.16      0.58 o 
 -13   3   7       98.30       91.54      2.00 o 
 -11   3   7      495.93      466.90      4.28 o 
  -9   3   7       91.27       80.10      1.45 o 
  -7   3   7       61.37       65.43      1.26 o 
  -5   3   7        2.33        4.32      0.42 o 
  -3   3   7      345.23      367.00      3.24 o 
  -1   3   7      330.74      324.15      3.61 o 
   1   3   7      199.20      194.77      3.14 o 
   3   3   7      659.25      632.80      7.09 o 
   5   3   7      222.68      216.51      3.47 o 
   7   3   7        4.86        7.07      0.95 o 
 -16   4   7      156.25      157.89      4.05 o 
 -14   4   7       40.13       52.45      1.79 o 
 -12   4   7      626.91      589.29      5.90 o 
 -10   4   7       21.13       24.32      0.93 o 
  -8   4   7     1783.18     1755.31     11.50 o 
  -6   4   7       47.90       47.65      1.14 o 
  -4   4   7       32.59       36.61      1.12 o 
  -2   4   7      406.37      403.96      4.25 o 
   0   4   7      274.13      276.75      3.58 o 
   2   4   7      107.77      103.01      2.50 o 
   4   4   7       42.72       38.91      2.20 o 
   6   4   7        0.46       -0.66      0.68 o 
 -15   5   7        0.37        1.21      0.77 o 
 -13   5   7      165.38      174.21      3.06 o 
 -11   5   7       75.26       77.16      1.91 o 
  -9   5   7       20.33       17.83      0.95 o 
  -7   5   7      229.56      213.96      2.96 o 
  -5   5   7       37.82       41.55      1.33 o 
  -3   5   7      310.65      290.48      3.59 o 
  -1   5   7       16.18       19.00      1.19 o 
   1   5   7       41.82       45.07      1.55 o 
   3   5   7      136.30      130.16      3.02 o 
   5   5   7       61.93       66.50      2.32 o 
 -14   6   7       47.44       41.56      3.57 o 
 -12   6   7       47.17       48.16      1.69 o 
 -10   6   7       12.17        7.84      0.75 o 
  -8   6   7       23.09       22.20      1.32 o 
  -6   6   7       39.10       39.07      1.59 o 
  -4   6   7       85.60       80.75      1.93 o 
  -2   6   7        2.06        3.24      0.74 o 
   0   6   7       32.69       32.83      1.57 o 
   2   6   7       92.29       94.51      2.32 o 
   4   6   7       20.27       17.00      1.98 o 
 -11   7   7      159.65      140.26      3.45 o 
  -9   7   7      535.98      527.16      6.86 o 
  -7   7   7       11.96       12.41      1.17 o 
  -5   7   7      131.96      134.22      3.03 o 
  -3   7   7       85.31       87.19      3.18 o 
  -1   7   7       32.77       36.15      1.76 o 
   1   7   7      388.91      392.20      5.87 o 
   3   7   7       36.16       26.51      3.76 o 
  -8   8   7       31.65       30.93      2.53 o 
  -6   8   7      367.61      380.51      5.75 o 
  -4   8   7      429.40      455.26      7.41 o 
  -2   8   7        0.00       -1.32      1.50 o 
   0   8   7        0.14       -0.94      1.88 o 
 -18   0   8      198.78      175.63      6.77 o 
 -16   0   8      599.86      604.01      9.57 o 
 -14   0   8        5.57        4.88      0.99 o 
 -12   0   8      858.95      822.78     10.96 o 
 -10   0   8      348.28      358.08      7.80 o 
  -8   0   8      521.33      496.95      6.11 o 
  -6   0   8     5155.23     5280.50     55.51 o 
  -4   0   8      216.42      161.18      2.77 o 
  -2   0   8      643.35      659.89      6.13 o 
   0   0   8     1261.16     1145.37     16.12 o 
   2   0   8      642.01      612.54      9.91 o 
   4   0   8      242.09      244.31      4.55 o 
   6   0   8       12.55       10.04      1.66 o 
 -17   1   8        8.52       11.22      1.26 o 
 -15   1   8       23.55       22.85      1.22 o 
 -13   1   8      546.42      521.04      5.76 o 
 -11   1   8      753.76      718.89      5.56 o 
  -9   1   8       11.67        8.51      0.54 o 
  -7   1   8        6.25        7.21      0.47 o 
  -5   1   8      652.67      602.34      4.28 o 
  -3   1   8      555.42      618.36      4.78 o 
  -1   1   8     1217.00     1248.32      7.87 o 
   1   1   8       50.01       50.90      1.27 o 
   3   1   8      174.19      173.79      2.87 o 
   5   1   8      263.03      257.44      3.82 o 
   7   1   8        4.58        6.58      2.26 o 
 -16   2   8        0.07        0.03      0.72 o 
 -14   2   8      161.78      171.20      2.70 o 
 -12   2   8      333.85      298.12      3.20 o 
 -10   2   8       12.93        8.67      0.60 o 
  -8   2   8      623.45      623.51      4.92 o 
  -6   2   8       18.48       16.10      0.66 o 
  -4   2   8      141.31      137.55      1.69 o 
  -2   2   8       40.83       41.22      1.08 o 
   0   2   8       37.23       47.00      1.87 o 
   2   2   8       83.38       79.37      1.87 o 
   4   2   8      253.61      243.01      3.66 o 
   6   2   8        0.00       -0.34      0.60 o 
 -17   3   8        7.55        9.67      1.66 o 
 -15   3   8      394.61      377.71      5.10 o 
 -13   3   8        4.22        3.47      0.55 o 
 -11   3   8       45.82       44.67      1.47 o 
  -9   3   8      130.90      153.36      2.80 o 
  -7   3   8        3.26        7.88      0.57 o 
  -5   3   8       31.15       23.73      0.84 o 
  -3   3   8        0.01        1.14      0.32 o 
  -1   3   8        9.65       10.44      0.77 o 
   1   3   8      142.46      137.86      2.84 o 
   3   3   8      126.53      132.84      3.50 o 
   5   3   8      169.27      183.61      3.78 o 
 -16   4   8        2.85        1.51      0.81 o 
 -14   4   8       38.48       37.06      1.44 o 
 -12   4   8      101.73       93.49      2.05 o 
 -10   4   8      719.25      658.52      5.58 o 
  -8   4   8      135.03      128.48      2.89 o 
  -6   4   8       53.64       40.77      1.11 o 
  -4   4   8     1632.02     1570.25     10.73 o 
  -2   4   8      133.96      128.97      2.29 o 
   0   4   8       89.26       81.37      1.92 o 
   2   4   8       71.28       62.30      2.06 o 
   4   4   8       21.68       21.91      1.46 o 
 -15   5   8        0.12       -0.01      0.72 o 
 -13   5   8      191.82      179.65      3.12 o 
 -11   5   8      233.26      221.87      3.32 o 
  -9   5   8      294.76      281.77      3.69 o 
  -7   5   8       94.75       98.00      2.87 o 
  -5   5   8      290.18      280.43      4.07 o 
  -3   5   8       26.57       23.67      1.29 o 
  -1   5   8      123.92      125.51      2.80 o 
   1   5   8      441.39      451.96      5.99 o 
   3   5   8       54.33       46.88      1.95 o 
 -14   6   8       36.98       31.21      3.20 o 
 -12   6   8       23.39       23.19      1.41 o 
 -10   6   8        1.07        1.85      0.58 o 
  -8   6   8      232.73      234.81      4.52 o 
  -6   6   8      658.43      637.73      6.37 o 
  -4   6   8       27.44       33.66      2.01 o 
  -2   6   8      139.02      142.20      3.14 o 
   0   6   8       44.17       39.28      1.86 o 
   2   6   8       13.00        8.58      1.37 o 
 -11   7   8       25.47       23.40      2.19 o 
  -9   7   8       45.93       51.27      2.04 o 
  -7   7   8        0.92        1.09      0.70 o 
  -5   7   8       12.55       11.33      1.17 o 
  -3   7   8      116.96      116.72      4.02 o 
  -1   7   8       19.08       18.63      1.55 o 
   1   7   8        5.87        5.28      1.66 o 
  -6   8   8       13.06       13.54      2.82 o 
 -17   1   9       36.77       34.64      1.57 o 
 -15   1   9      388.93      371.83      7.60 o 
 -13   1   9      167.82      173.37      3.03 o 
 -11   1   9        1.21        1.55      0.41 o 
  -9   1   9      980.31      946.93      7.55 o 
  -7   1   9      497.54      454.45      4.01 o 
  -5   1   9       50.79       47.41      1.09 o 
  -3   1   9      831.44      734.08      5.24 o 
  -1   1   9     1420.31     1370.98     10.64 o 
   1   1   9      266.80      248.58      3.46 o 
   3   1   9       25.18       18.75      1.21 o 
   5   1   9       46.00       48.27      1.80 o 
 -18   2   9      148.43      148.55      6.77 o 
 -16   2   9      127.59      121.96      2.96 o 
 -14   2   9       17.17       16.45      1.10 o 
 -12   2   9      103.24       90.34      1.90 o 
 -10   2   9      351.35      339.13      3.70 o 
  -8   2   9      133.79      120.44      1.78 o 
  -6   2   9      642.23      647.51      5.52 o 
  -4   2   9      487.11      492.08      3.95 o 
  -2   2   9       34.69       26.57      0.97 o 
   0   2   9      179.82      194.96      3.42 o 
   2   2   9       47.70       51.98      2.22 o 
   4   2   9      319.02      334.74      5.17 o 
 -17   3   9      558.73      612.43     15.23 o 
 -15   3   9        0.33        0.43      0.68 o 
 -13   3   9      177.35      158.82      2.41 o 
 -11   3   9     1654.85     1604.06     10.11 o 
  -9   3   9       69.40       62.59      1.39 o 
  -7   3   9      108.89       91.25      1.62 o 
  -5   3   9       54.09       46.07      1.18 o 
  -3   3   9     1046.25      966.40      8.03 o 
  -1   3   9       49.12       58.78      1.85 o 
   1   3   9      256.66      270.65      4.33 o 
   3   3   9      153.48      135.13      3.19 o 
 -16   4   9      226.84      233.39      5.49 o 
 -14   4   9        0.01       -0.28      0.51 o 
 -12   4   9      249.86      268.87      3.30 o 
 -10   4   9      112.92      117.03      2.01 o 
  -8   4   9      156.28      153.71      2.27 o 
  -6   4   9      919.66      898.23      8.04 o 
  -4   4   9      120.81      111.72      3.10 o 
  -2   4   9        3.77        1.70      0.65 o 
   0   4   9       40.88       51.90      1.87 o 
   2   4   9      185.77      191.02      6.65 o 
 -15   5   9        9.64        7.38      1.24 o 
 -13   5   9       17.56       13.48      1.05 o 
 -11   5   9        7.14        6.28      0.77 o 
  -9   5   9      437.42      405.68      4.22 o 
  -7   5   9      280.57      267.81      3.63 o 
  -5   5   9        8.34        6.20      0.68 o 
  -3   5   9      356.08      324.84      5.02 o 
  -1   5   9      412.03      405.15      5.67 o 
   1   5   9        0.30        0.28      0.68 o 
   3   5   9       54.78       45.88      3.95 o 
 -14   6   9        0.54       -0.94      1.50 o 
 -12   6   9        0.74        0.82      0.65 o 
 -10   6   9        0.80       -0.03      0.75 o 
  -8   6   9      299.84      294.19      4.60 o 
  -6   6   9        0.42        0.50      0.53 o 
  -4   6   9        7.41        8.33      1.06 o 
  -2   6   9      278.19      302.85      4.90 o 
   0   6   9      261.10      283.59      5.81 o 
  -9   7   9      334.90      333.17      5.29 o 
  -7   7   9       63.13       68.52      2.32 o 
  -5   7   9      198.40      196.65      6.04 o 
  -3   7   9      100.43      117.28      3.42 o 
  -1   7   9       40.94       43.06      4.14 o 
 -18   0  10        4.78        5.45      1.26 o 
 -16   0  10      334.47      322.96     17.30 o 
 -14   0  10       10.78       15.23      1.52 o 
 -12   0  10       12.30       11.74      1.41 o 
 -10   0  10     1173.04     1084.77     13.69 o 
  -8   0  10      640.64      555.06      8.24 o 
  -6   0  10      530.15      497.60      6.25 o 
  -4   0  10     1474.73     1410.30     24.78 o 
  -2   0  10      530.79      460.12      7.83 o 
   0   0  10      384.49      366.60     11.19 o 
   2   0  10       11.23       15.31      1.66 o 
   4   0  10      101.56      119.78      6.02 o 
 -17   1  10      226.72      236.70      4.06 o 
 -15   1  10      223.32      220.64      3.73 o 
 -13   1  10       78.24       76.51      2.00 o 
 -11   1  10      303.20      286.72      3.97 o 
  -9   1  10      398.07      367.16      6.42 o 
  -7   1  10       80.81       75.62      1.62 o 
  -5   1  10      187.39      195.68      2.48 o 
  -3   1  10       91.25       95.58      2.23 o 
  -1   1  10      165.64      159.99      2.70 o 
   1   1  10      658.42      681.34      7.67 o 
   3   1  10        1.99        3.31      0.84 o 
 -18   2  10        0.23        1.32      1.50 o 
 -16   2  10       12.75       15.40      1.19 o 
 -14   2  10      307.94      301.23      4.38 o 
 -12   2  10      462.10      419.90      4.58 o 
 -10   2  10       22.16       22.03      0.99 o 
  -8   2  10      747.99      697.70      6.28 o 
  -6   2  10     1647.85     1514.25     10.24 o 
  -4   2  10      105.08      107.18      1.83 o 
  -2   2  10      486.53      438.90      5.48 o 
   0   2  10       32.90       22.56      1.49 o 
   2   2  10       31.21       29.05      1.60 o 
   4   2  10       27.50       36.40      2.72 o 
 -17   3  10       15.37       14.85      2.63 o 
 -15   3  10       78.00       86.77      2.39 o 
 -13   3  10      450.12      458.45      5.06 o 
 -11   3  10       36.33       38.89      1.20 o 
  -9   3  10      412.84      403.46      3.99 o 
  -7   3  10        1.50        2.21      0.46 o 
  -5   3  10       40.85       36.80      1.26 o 
  -3   3  10        3.42        5.88      0.71 o 
  -1   3  10       88.19       85.89      2.33 o 
   1   3  10       79.69       91.29      2.61 o 
   3   3  10       69.33       70.87      2.82 o 
 -16   4  10        9.07       15.61      2.44 o 
 -14   4  10       20.72       17.94      1.16 o 
 -12   4  10      141.20      129.16      2.26 o 
 -10   4  10       39.81       38.86      1.24 o 
  -8   4  10       10.59       13.48      0.80 o 
  -6   4  10      972.41      885.85      7.83 o 
  -4   4  10       18.08       18.03      1.30 o 
  -2   4  10        1.38        0.64      0.61 o 
   0   4  10      204.21      198.80      3.86 o 
   2   4  10      151.72      172.22      6.68 o 
 -15   5  10      497.32      545.43      8.23 o 
 -13   5  10       27.72       25.26      1.34 o 
 -11   5  10       30.73       31.79      1.37 o 
  -9   5  10      167.92      173.37      2.96 o 
  -7   5  10       23.86       26.72      1.22 o 
  -5   5  10        5.70        3.59      1.03 o 
  -3   5  10      743.45      764.48      8.51 o 
  -1   5  10       33.14       35.35      2.09 o 
 -12   6  10        9.42        5.93      1.00 o 
 -10   6  10        3.26        2.41      0.86 o 
  -8   6  10      557.09      543.64      7.41 o 
  -6   6  10       54.49       61.60      1.95 o 
  -4   6  10      132.44      124.02      3.13 o 
  -2   6  10       20.09       17.33      1.47 o 
  -9   7  10        2.67        0.00      1.69 o 
  -5   7  10       24.43       32.72      3.76 o 
 -17   1  11        0.14       -0.07      0.65 o 
 -15   1  11        9.94       11.87      1.13 o 
 -13   1  11      172.23      178.27      3.24 o 
 -11   1  11      454.82      392.79      4.98 o 
  -9   1  11      301.26      282.53      3.58 o 
  -7   1  11       96.39       91.33      1.91 o 
  -5   1  11      281.51      272.80      3.99 o 
  -3   1  11       13.28        8.14      0.93 o 
  -1   1  11      114.88      102.94      5.12 o 
   1   1  11       44.73       54.18      2.42 o 
 -18   2  11        1.70        2.82      1.69 o 
 -16   2  11        5.98        5.97      0.98 o 
 -14   2  11      106.81      111.51      2.63 o 
 -12   2  11       74.77       73.98      2.07 o 
 -10   2  11      626.85      598.03      5.36 o 
  -8   2  11       88.40       70.83      2.56 o 
  -6   2  11       48.24       66.68      1.67 o 
  -4   2  11      135.72      122.73      2.35 o 
  -2   2  11      255.60      267.80      4.76 o 
   0   2  11       60.69       64.75      2.83 o 
   2   2  11       45.14       49.70      2.69 o 
 -15   3  11      461.88      449.10      5.89 o 
 -13   3  11       90.97       89.70      2.10 o 
 -11   3  11       97.92       89.83      2.02 o 
  -9   3  11      562.06      523.44      4.98 o 
  -7   3  11       95.42       99.74      1.89 o 
  -5   3  11      685.08      649.43      7.19 o 
  -3   3  11        9.24       11.12      1.26 o 
  -1   3  11       24.88       23.88      1.45 o 
   1   3  11       59.22       50.54      2.13 o 
 -14   4  11       46.77       45.08      1.83 o 
 -12   4  11       28.35       35.80      1.43 o 
 -10   4  11        9.36        8.01      0.75 o 
  -8   4  11       56.05       50.87      2.49 o 
  -6   4  11      231.95      222.50      3.85 o 
  -4   4  11       63.35       70.24      2.24 o 
  -2   4  11       57.90       69.27      2.70 o 
   0   4  11        0.63        0.19      1.50 o 
 -13   5  11       20.06       21.26      1.38 o 
 -11   5  11        2.61        1.99      0.57 o 
  -9   5  11       50.86       60.54      2.35 o 
  -7   5  11       24.40       23.24      1.41 o 
  -5   5  11        4.62        5.95      0.97 o 
  -3   5  11       34.86       32.49      1.73 o 
 -12   6  11        3.49        3.01      1.69 o 
 -10   6  11      141.73      146.08      3.31 o 
  -8   6  11       24.25       24.11      1.50 o 
  -6   6  11      459.93      483.35      6.63 o 
  -4   6  11       39.26       33.89      2.10 o 
 -16   0  12       25.45       36.28      2.46 o 
 -14   0  12       12.65        6.91      1.26 o 
 -12   0  12        2.95        2.75      1.32 o 
 -10   0  12      370.02      290.58      8.65 o 
  -8   0  12      131.11      113.85      3.52 o 
  -6   0  12      350.92      401.93      7.50 o 
  -4   0  12       33.21       28.47      2.06 o 
  -2   0  12      351.37      382.34      9.50 o 
   0   0  12       56.40       62.80      4.70 o 
 -17   1  12       26.67       27.94      2.26 o 
 -15   1  12       69.88       73.88      2.28 o 
 -13   1  12      379.48      384.84      5.24 o 
 -11   1  12        8.05        8.60      0.94 o 
  -9   1  12       82.65       87.60      1.97 o 
  -7   1  12      132.02      148.85      2.56 o 
  -5   1  12        1.04        3.42      0.74 o 
  -3   1  12       98.52       94.36      2.54 o 
  -1   1  12       17.55       24.52      1.81 o 
   1   1  12       11.54       16.74      3.01 o 
 -16   2  12      187.94      204.28      3.88 o 
 -14   2  12       71.71       63.53      2.28 o 
 -12   2  12      195.22      207.12      3.62 o 
 -10   2  12       16.00       14.98      1.01 o 
  -8   2  12      231.27      214.28      3.20 o 
  -6   2  12       38.71       41.55      1.64 o 
  -4   2  12      104.56      112.45      4.05 o 
  -2   2  12       15.32       13.51      1.44 o 
   0   2  12       79.41       79.84      3.72 o 
 -15   3  12       18.98       17.02      1.31 o 
 -13   3  12       44.75       43.85      1.76 o 
 -11   3  12       68.34       63.58      1.78 o 
  -9   3  12      132.14      141.26      3.15 o 
  -7   3  12       83.32       85.20      2.31 o 
  -5   3  12       68.40       73.88      2.65 o 
  -3   3  12       28.55       30.75      2.38 o 
  -1   3  12       31.06       34.84      1.98 o 
 -14   4  12        0.43       -0.11      0.60 o 
 -12   4  12       65.33       68.31      2.06 o 
 -10   4  12        2.11        1.88      0.54 o 
  -8   4  12        2.71        4.53      1.05 o 
  -6   4  12       85.04       86.80      2.48 o 
  -4   4  12        6.37        6.62      1.21 o 
  -2   4  12       34.91       36.10      3.76 o 
 -13   5  12      104.16      108.38      4.61 o 
 -11   5  12        6.02        5.29      0.93 o 
  -9   5  12      287.39      306.14      4.38 o 
  -7   5  12       36.85       37.83      2.01 o 
  -5   5  12       97.86       95.47      2.79 o 
 -10   6  12        0.02       -0.19      1.06 o 
  -8   6  12       20.53       21.53      2.73 o 
 -15   1  13       37.36       43.75      1.83 o 
 -13   1  13        0.27        0.83      0.77 o 
 -11   1  13       85.45       83.34      2.28 o 
  -9   1  13      132.87      139.25      2.89 o 
  -7   1  13       16.23       13.29      1.17 o 
  -5   1  13      289.10      326.67      5.78 o 
  -3   1  13       86.48       96.76      3.25 o 
  -1   1  13       39.42       52.27      4.32 o 
 -14   2  13        0.45        0.42      0.66 o 
 -12   2  13       38.63       39.51      2.01 o 
 -10   2  13        8.18       15.93      1.06 o 
  -8   2  13        0.38        2.70      0.72 o 
  -6   2  13        0.72        0.05      0.72 o 
  -4   2  13       74.03       90.68      7.99 o 
  -2   2  13       12.44       12.60      2.63 o 
 -15   3  13       54.86       62.99      4.32 o 
 -13   3  13      125.35      137.07      3.10 o 
 -11   3  13       23.64       26.38      1.33 o 
  -9   3  13        0.12        0.04      0.56 o 
  -7   3  13       37.64       42.92      2.12 o 
  -5   3  13        7.66        4.10      1.31 o 
 -14   4  13      188.02      195.74      7.71 o 
 -12   4  13      197.73      231.50      3.43 o 
 -10   4  13       25.86       32.55      2.31 o 
  -8   4  13       94.77      104.67      3.62 o 
  -6   4  13        1.69        2.89      1.01 o 
 -11   5  13       66.50       77.47      4.89 o 
 -14   0  14       21.10       24.59      2.82 o 
 -12   0  14       12.75       17.95      1.92 o 
 -10   0  14        0.96        0.62      0.86 o 
  -8   0  14      321.82      381.15     10.91 o 
  -6   0  14       82.26       86.50      5.08 o 
  -4   0  14       31.61       42.85      2.86 o 
 -13   1  14       12.48       15.02      1.31 o 
 -11   1  14       50.41       55.89      3.50 o 
  -9   1  14        0.01        0.79      0.74 o 
  -7   1  14       40.10       38.34      2.06 o 
  -5   1  14      131.08      159.10      5.27 o 
 -14   2  14       43.30       39.30      3.76 o 
 -12   2  14       90.10       87.17      2.51 o 
 -10   2  14      421.65      443.53      5.92 o 
  -8   2  14       30.67       30.08      1.64 o 
  -6   2  14        1.17       -0.90      0.99 o 
 -13   3  14        0.12        0.28      1.12 o 
 -11   3  14       77.44       97.83      2.45 o 
  -9   3  14       57.47       70.35      2.82 o 
  -7   3  14        7.54        7.52      2.44 o 
 -12   4  14        1.46        0.38      1.69 o 
  -8   4  14       27.71       27.27      3.38 o 
 -11   1  15        8.32        9.28      1.26 o 
  -9   1  15        9.61       14.67      2.82 o 
  -7   1  15        0.30        1.50      1.69 o 
 -12   2  15      100.73      122.79      6.02 o 
 -10   2  15       15.57       19.37      2.13 o 
  -8   2  15       27.52       35.35      4.14 o 
                                                 
